# Supplementary material for: Are scientific abstracts written in poetic verse an effective representation of the underlying research?
Source: F1000Res. 2016 Aug 25;5:91. Originally published 2016 Jan 21. [Version 3] doi: 10.12688/f1000research.7783.3 (PMC5017291; doi:10.12688/f1000research.7783.3)
Supplement: Answers to poetry and prose surveys — These are the responses to the survey that was used in this study to assess the effectiveness of poetry as a form of scientific abstract. [file f1000research-5-10229-s0000.tgz]

Archive with 1 entries (1 files):
- f6efaf82-b09f-4d4e-b077-580e7a8e8ce0_Full_Survey_Dataset_(1).xlsx
