# Supplementary material for: Are scientific abstracts written in poetic verse an effective representation of the underlying research?
Source: F1000Res. 2016 Aug 25;5:91. Originally published 2016 Jan 21. [Version 3] doi: 10.12688/f1000research.7783.3 (PMC5017291; doi:10.12688/f1000research.7783.3)
Supplement: Answers to poetry and prose surveys — These are the responses to the survey that was used in this study to assess the effectiveness of poetry as a form of scientific abstract. [file f1000research-5-10229-s0000.tgz › f6efaf82-b09f-4d4e-b077-580e7a8e8ce0_Full_Survey_Dataset_(1).xlsx]

## Sheet: Sheet1
Group	What is your gender?	What is your age?	In which country were you born?	What is the highest level of science education you have completed?	Which industry do you work in or are most involved with?	After reading the abstract, what do you think that this research is about?	How accessible did you find the abstract? (0 is least)	How interesting did you find the abstract? (0 is least)	As a result of reading the abstract, how likely are you to go and find out more about this research? (0 is least)	Number of Words
Poetry	Male	25 to 34	United Kingdom	Doctorate degree	Research	Canadian glaciers shrinking under climate change	1	5	1	6
Poetry	Female	25 to 34	United Kingdom	Master's degree	Education Management	Melting glaciers and the impact of climate change	9	10	7	9
Poetry	Male	25 to 34	United Kingdom	Master's degree	Research	Melting of Glaciers	3	2	0	3
Poetry	Male	25 to 34	Pakistan	Master's degree	Primary / Secondary Education	Environment	7	8	9	2
Poetry	Female	25 to 34	United Kingdom	Master's degree	Defense & Space	the effect of man-made climate change	8	8	8	6
Poetry	male	25 to 34	United Kingdom	Doctorate degree	Higher Education	Arctic glacial melting due to temperature increases	8	9	7	7
Poetry	Male	25 to 34	United Kingdom	Doctorate degree	Research	Ice melt	6	7	4	2
Poetry	female	45 to 54	United Kingdom	Doctorate degree	Education Management	Climate and poor grammar	2	0	0	5
Poetry	male	25 to 34	United Kingdom	Master's degree	Research	receding glaciers due to climate change and the impacts of this	6	6	5	11
Poetry	M	25 to 34	United Kingdom	Doctorate degree	Research	Poetry	0	0	0	1
Poetry	Female	25 to 34	United Kingdom	Doctorate degree	Research	Ice levels	6	6	4	2
Poetry	female	45 to 54	United Kingdom	Doctorate degree	Higher Education	global warming	2	2	0	2
Poetry	Female	25 to 34	United Kingdom	Doctorate degree	Higher Education	Snow	0	0	0	1
Poetry	male	25 to 34	United Kingdom	Master's degree	Higher Education	melting ice in western Canada	1	6	1	5
Poetry	Male	35 to 44	United Kingdom	Doctorate degree	Research	Climate change	5	6	4	3
Poetry	Man	25 to 34	United Kingdom	Doctorate degree	Research	Measuring ice in Canada	3	4	5	5
Poetry	Female	35 to 44	United Kingdom	Bachelor's degree	Research	Climate change, global warming	7	9	6	4
Poetry	Female	18 to 24	United Kingdom	Bachelor's degree	Higher Education	Global warming/climate change/destruction of natural habitats	8	7	5	8
Poetry	none	25 to 34	United Kingdom	Master's degree	Hospitality	Global warming	10	6	4	2
Poetry	F	25 to 34	Russian Federation	Master's degree	Education Management	global warming	6	10	7	2
Poetry	male	25 to 34	United Kingdom	Bachelor's degree	Online Media	climate change and ice melt in polar regions	9	6	8	8
Poetry	Male	25 to 34	United Kingdom	Master's degree	Real Estate	Global warming, impact on north and south poles	5	8	6	8
Poetry	Female	25 to 34	United Kingdom	Bachelor's degree	Higher Education	Global warming	7	6	0	2
Poetry	f	18 to 24	United Kingdom	Bachelor's degree	Human Resources	Global warming	9	8	6	2
Poetry	Male	18 to 24	United Kingdom	Bachelor's degree	Public Relations & Communications	Melting glaciers in Canada	7	8	5	4
Poetry	Male	25 to 34	United Kingdom	Bachelor's degree	Information Technology & Services	Climate change	7	8	5	3
Poetry	female	45 to 54	United Kingdom	Master's degree	Higher Education	climate change and melting glaciers in Canada	7	6	7	7
Poetry	female	45 to 54	United Kingdom	Master's degree	Higher Education	Global warming	7	1	0	2
Poetry	Female	25 to 34	United Kingdom	Bachelor's degree	Primary / Secondary Education	Climate change	5	7	3	2
Poetry	male	25 to 34	United Kingdom	Bachelor's degree	Insurance	Climate change, ,	5	5	5	4
Poetry	Female	18 to 24	United Kingdom	Master's degree	International Affairs	Global warming	2	1	1	2
Poetry	Male	25 to 34	Kazakhstan	Master's degree	Industrial Automation	Global warming	7	6	8	2
Poetry	Female	25 to 34	India	Bachelor's degree	E-Learning	Global warming	6	7	2	3
Poetry	Male	25 to 34	China	Master's degree	Business Supplies & Equipment	Climate change	6	6	7	2
Poetry	Male	18 to 24	Malaysia	Bachelor's degree	Electrical / Electronic Manufacturing	Glacier and Greenhouse effects	7	10	8	4
Poetry	Male	18 to 24	China	Bachelor's degree	Computer Software	Nature	2	5	4	1
Poetry	Female	18 to 24	Switzerland	Bachelor's degree	International Affairs	Climate change	8	6	3	2
Poetry	Male	18 to 24	Japan	Master's degree	Farming	Global warming in the future and the negative effect such as glacier melt	8	10	8	13
Poetry	Female	25 to 34	Greece	Master's degree	Education Management	Environment threat	5	5	1	2
Poetry	Female	25 to 34	Singapore	Bachelor's degree	Hospital & Health Care	Glaciers and climate change	3	2	0	5
Poetry	Male	25 to 34	Saudi Arabia	Master's degree	Chemicals	None	0	0	0	1
Poetry	Male	25 to 34	Netherlands	Doctorate degree	Civil Engineering	Retreating Glaciers	9	8	3	2
Poetry	Male	45 to 54	United States	Master's degree	Human Resources	the effect of climate change on glaciers and the disappearance of alpine lakes, streams as a result of their continued shrinkage.	5	7	8	21
Poetry	Male	35 to 44	United Kingdom	Doctorate degree	Higher Education	Melting Canadian glaciers, with projections for the future (if slightly emotive!)	6	4	2	11
Poetry	Female	35 to 44	Indonesia	Master's degree	Education Management	Glaciers	6	3	4	1
Poetry	Female	25 to 34	United States	Doctorate degree	Research	Climate change / glacial melting	8	9	7	5
Poetry	Male	25 to 34	United States	Master's degree	Publishing	Glacier melt and climate change	9	6	8	5
Poetry	Female	35 to 44	Netherlands	Doctorate degree	Research	The current status of melting glaciers and prognosis.	6	7	0	9
Poetry	Male	25 to 34	Netherlands	Bachelor's degree	Information Services	Decline in ice caps in western Canada	8	8	7	7
Poetry	Female	25 to 34	United States	Master's degree	Public Relations & Communications	Receding glaciers and climate change	3	9	4	5
Prose	male	45 to 54	United Kingdom	Bachelor's degree	Higher Education	Was there one singular theme? I thought it was a not like some first year undergraduate assignments, it was not getting to the point, just waffling to get the word count up.	8	8	0	32
Prose	Male	35 to 44	United Kingdom	Doctorate degree	Research	The future of glaciers in the USA under climate change.	7	7	7	10
Prose	male	45 to 54	United Kingdom	Doctorate degree	Higher Education	retreat of valley glaciers and climate change impacts	9	8	4	8
Prose	Female	25 to 34	United Kingdom	Bachelor's degree	Education Management	Glacier size and the impact this will have on sea / river systems.	4	7	7	13
Prose	Male	25 to 34	United Kingdom	Master's degree	Research	Glaciers retreating and the ecological effects	5	3	2	6
Prose	F	25 to 34	United States	Doctorate degree	Research	projecting glacier change W Canada under future climate change	7	3	4	9
Prose	female	18 to 24	United Kingdom	Master's degree	Education Management	Global Warming	9	8	6	3
Prose	Male	18 to 24	United Kingdom	Bachelor's degree	Environmental Services	Deglaciation or climatic change in NW USA Glaciers	9	8	7	8
Prose	female	25 to 34	South Africa	Doctorate degree	Research	glacial retreat	6	10	6	2
Prose	Male	25 to 34	United Kingdom	Doctorate degree	Executive Office	Climate Change	6	6	6	2
Prose	male	45 to 54	Netherlands	Bachelor's degree	Information Services	Climate change as evidenced by modeled transitions in glacier cover	7	7	0	10
Prose	Male	35 to 44	United Kingdom	Doctorate degree	Environmental Services	Using a high resolution glacier model, fed with the CMIP ensemble of climate projections to downscale the climate projections into a more detailed projection of the glaciers' future.	8	8	4	28
Prose	Male	25 to 34	United Kingdom	Doctorate degree	Higher Education	Modelling glacier mass change to predict changes to environment in western Canada	7	7	6	12
Prose	male	25 to 34	Netherlands	Doctorate degree	Research	Simulation and projections of glacier melting in Western Canada	8	7	5	9
Prose	Male	25 to 34	United Kingdom	Bachelor's degree	Education Management	The volume of glacial ice loss in North America in the twenty first century as forecast by a new model compared to old projections.	9	7	3	25
Prose	Male	25 to 34	United Kingdom	Doctorate degree	Environmental Services	Glaciers	7	7	5	1
Prose	Male	25 to 34	United Kingdom	Doctorate degree	Research	About a numerical method for modeling mountain glaciers under climate projection scenarios	8	8	2	12
Prose	Male	25 to 34	United States	Bachelor's degree	Human Resources	Partly about the inaccuracy of previous research about glacial retreat and partly about a different reasearch method and its results regarding glacial retreat	7	9	9	23
Prose	M	35 to 44	Sweden	Doctorate degree	Research	Climate change & glaciers	9	10	7	4
Prose	Female	35 to 44	United Kingdom	Doctorate degree	Maritime	Glacial modelling	7	4	3	2
Prose	female	25 to 34	United Kingdom	Master's degree	Research	Modelling how the size of glaciers in North America is likely to change over the next century.	5	7	3	17
Prose	Female	25 to 34	United Kingdom	Master's degree	Architecture & Planning	Glacier depletion	7	7	1	3
Prose	M	35 to 44	Australia	Master's degree	Higher Education	Glacier melting	7	6	4	2
Prose	male	25 to 34	Netherlands	Doctorate degree	Research	a new ice physics model coupled to surface mass balance model to estimate the size of glaciers in the 21st century, using ensemble forecasts as forcing. (this is my field...)	9	8	5	30
Prose	M	25 to 34	United States	Master's degree	Fine Art	Measuring glacial decline	8	8	6	3
Prose	female	35 to 44	United Kingdom	Doctorate degree	Environmental Services	Loss of glaciers due to increased temperature from climate change	7	6	3	10
Prose	male	35 to 44	United States	Doctorate degree	Public Relations & Communications	Glacial retreat	4	7	7	2
Prose	Male	35 to 44	United States	Doctorate degree	Research	Applying climate and glaciation models to determine loss of glacier volume in northwest Canada	7	7	5	14
Prose	female	25 to 34	United States	Master's degree	Research	glacial dynamics in Canada over the next 20-30 years and its impact on the ecosystem and society	7	7	6	17
Prose	M	25 to 34	United States	Doctorate degree	Consumer Goods	Modeling methods to predict glacier size changes over the next ~100 years	3	2	3	12
Prose	Female	25 to 34	United Kingdom	Doctorate degree	Research	records of ice melt over N America and contribution to change, summing up with imapcts	8	8	10	15
Prose	Female	18 to 24	France	Bachelor's degree	Marketing & Advertising	Climate Change	10	8	2	3
Prose	male	35 to 44	United States	Master's degree	Civic & Social Organization	Estimating the loss of glacier ice and rise in sea levels	7	8	7	11
Prose	female	35 to 44	United States	Bachelor's degree	Publishing	impacts of glacial melt	7	7	7	4
Prose	male	45 to 54	Netherlands	Master's degree	Public Relations & Communications	glaciers, climate change	7	9	8	3
Prose	Male	35 to 44	Romania	Doctorate degree	Research	Mountain glaciers in a future climate.	4	7	4	6
Prose	f	35 to 44	Australia	Doctorate degree	Higher Education	glacial melting	8	8	8	2
Prose	female	25 to 34	Netherlands	Doctorate degree	Research	Impact of climate change on glaciers	9	9	7	6
Prose	Female	18 to 24	United Kingdom	Bachelor's degree	Financial Services	Water	0	3	0	1
Prose	Male	18 to 24	United Kingdom	Bachelor's degree	Religious Institutions	The heterogeneous nature of glacier depletion as a result of climate change	9	9	8	12
Prose	Female	25 to 34	Germany	Bachelor's degree	Education Management	Global warming	10	6	4	2
Prose	Female	25 to 34	Saudi Arabia	Master's degree	Translation & Localization	Glaciers	1	0	0	1
Prose	Male	18 to 24	China	Master's degree	Accounting	Ecosystem	7	7	8	2
Prose	Male	18 to 24	China	Bachelor's degree	Business Supplies & Equipment	To protect glacier is really important for human	5	5	6	8
Prose	Female	18 to 24	China	Master's degree	Financial Services	Impacts of the retreat of mountain glaciers	7	4	3	8
Prose	Male	18 to 24	India	Bachelor's degree	Investment Banking	Global warming	6	7	5	3
Prose	Female	18 to 24	China	Bachelor's degree	Accounting	Environment problems	2	3	0	3
Prose	Female	25 to 34	Iran	Master's degree	Information Technology & Services	Climate change, it is going be warmer and it melts the icebergs supplies which has effect on ecosystem, tourism, etc.	6	4	3	20
Prose	Female	25 to 34	India	Bachelor's degree	Education Management	Global warming effects by using glaciers as a study	9	9	5	9
Prose	Female	18 to 24	China	Master's degree	Computer Software	Use simulation to predict future glaciers trend	8	7	10	8
