# Supplementary material for: Are scientific abstracts written in poetic verse an effective representation of the underlying research?
Source: F1000Res. 2016 Aug 25;5:91. Originally published 2016 Jan 21. [Version 3] doi: 10.12688/f1000research.7783.3 (PMC5017291; doi:10.12688/f1000research.7783.3)
Supplement: Supplementary file 3 [file f1000research-5-10229-s0002.tgz]

Archive with 1 entries (1 files):
- 37f22509-5cfc-41f1-9a40-b2016c484ea5.pdf
